# Supplementary material for: Clinical significance of circulating immune cells in left- and right-sided colon cancer
Source: PeerJ. 2017 Dec 8;5:e4153. doi: 10.7717/peerj.4153 (PMC5724405; doi:10.7717/peerj.4153)
Supplement: Data S1 [file peerj-05-4153-s001.xls]

## Sheet: Sheet1
ID	gender	age	location	stage	TNM stage	differentiation	histological subtype	tumor size (long,cm)	tumor size （short,cm）	total number of lymph node excision	tumor positive lymph node	nerve invation	thrombus	CD16	CD141	CD1c	Treg	CD4+CD45R0+	CD4+CD45RA+	CD8+CD45R0+	CD8+CD45RA+	NK	PDC	HER2	Ki-67	MLH1	MSH2	MSH6	PMS2	AFP	CEA（ng/ml）	CA199 (U/ml)	CA72.4 (U/ml)	CA242 (U/ml)	CA125(U/ml)	NSE(ng/ml)
172	male	74	left	IVB	T4aN1M1	moderate	adenocarcinoma, partially mucinous							0.591	0.891	0.164	1.18	10.3	5.9	3.49	9.38	0.333	0.091								4.4	212.6	103.5		232.7	8.35
173	male	64	right	IVB	T4aN2M1	moderate	adenocarcinoma							0.00498	0.035	0.03	1.4	11.3	0.409	0.22	6.19	0.309	0.117								49.96	2057	3.83	272.3	14.43
174	male	45	left	IIIB	T3N1bM0	moderate	adenocarcinoma	5	4	16	2	Yes	No	0.018	0.037	0.00921	0.984	0.324	1.54	0.145	2.59	0.65	0.087	0	+>75%	+ >75%	+ >75%	+>75%		0.843	42.18	12.57	1.25	11.4	2.02
175	male	60	right	IIA	T3N0M0	poor	adenocarcinoma	5	5	33	0	Yes	No	0.173	0.156	0.104	1.06	0.422	1.422	2.422	3.422	2.09	0.412	0	0.8	-	+ >75%	+ >75%		2.36	1.56	11.25	27.98	11.5	7.91
176	female	54	left	IIA	T3N0M0	moderate	adenocarcinoma	2.3	1.6	21	0	Yes	No	0.16	0.422	0.198	1.09	0.228	3.05	0.456	1.78	7.73	0.161	0	0.9	+<25%	+<25%	+25-50%	+>75%	3.33	5.46	17.36	2.65	14.2	6.55
177	female	53	right	I	T2N0M0	moderate	adenocarcinoma	3.3	2.5	45	0	No	No	0.175	0.802	0.165	3.39	0.35	2.31	0.62	5.42	3.65	0.111	0	0.7	+	++	+++	+	2.56	1.92	18.04	2.7			9.03
178	male	46	right	I	T2N0M0	moderate	adenocarcinoma	2.2	2	21	0	No	No	0.24	0.48	0.068	13.9	0.536	0.832	0.57	0.661	0.881	0.191	0	+>75%	+ >75%	+ >75%	+>75%	+>75%	4.48	1.67	13.14	1.29		8.26
179	male	62	right	IIA	T3N0M0	moderate	adenocarcinoma	7	3.5	22	0	No	No	0.773	1.47	0.108	1.11	5.57	0.329	0.048	2.24	1.31	0.048	1+	+>75%	+>75%	+>75%	+>75%	+>75%		12.51	16.67	1.09	23.3
183	male	56	right	IIC	T4bN0M0	moderate-poor	adenocarcinoma	5	3	26	0		No	0.023	0.015	0.038	1.08	0.258	0.365	3.15	1.92	0.919	0.243	1+	+25-50%	+50-75%	+ >75%	+ >75%	0.5	<0.605	20.05	20.76	3.84	21.2	11.56
184	female	60	left	IIA	T3N0M0	moderate	adenocarcinoma	4	4	20	0	Yes	Yes	1.02	1.51	0.414	2.55	0.893	6.76	0.872	11.2	1.48	0.25	1+	+>75%	+ >75%	+ >75%	+>75%	+>75%	2.8	3.69	12.53		14	5.25
185	male	61	left	IIA	T3N0M0	poor	adenocarcinoma	5	4	12	0	Yes	Yes	0.076	0.262	0.081	1.55	0.247	0.577	2.58	2.07	3.45	0.647	0	+>75%	+ >75%	+ >75%	+ >75%	+>75%		3.41	15.27	0.75	8.15		15.33
186	male	61	left	IIA	T3N0M0	moderate-poor	adenocarcinoma	3.5	3	16	0		No	0.33	0.325	0.085	3.07	17	12.5	2.58	3.29	11.8	0.265	3+	+>75%	+ >75%	+	+	+>75%		1.44	8.79	0.959	4.8
187	female	79	left	I	T2N0M0	moderate	adenocarcinoma	1.2	1	2	0		No				0.624	7.82	0.966	2.66	4.78		0.772	0	+>75%	+ >75%	+ >75%	+>75%	+>75%	1.36	0.499	11.92	4.3		8.51	11.83
188	male	69	right	IVB	T3N2bM1	moderate	adenocarcinoma, partially mucinous	6	5	41	11	No	No	0.2	0.432	0.195	2.88	19	8.86	3.23	0.419	5.62	0.374	1+	+50-75%	+>75%	+ >75%	+>75%	+>75%	2.29	2.88	35.92	2.3		3.01	20.69
189	male	72	left	IIA	T3N0M0	moderate	adenocarcinoma	7	6	47	0	Yes	No	0.071	0.366	0.026	1.12	1.57	1.63	0.467	2.55	12.9	0.46	0	+>75%	+ >75%	+ >75%	+>75%	+<25%		1.42	19.19	3.53	10.2
190	female	64	left	IIIB	T3N2aM0	moderate	adenocarcinoma	5	4	20	6		Yes	1.08	2.22	0.065	0.905	4.52	3.25	0.181	10.7	6.43	0.444	0	+>75%	+ >75%	+ >75%	+>75%	+>75%	2.12	39.62	10.3	1.63		10.36	12.65
191	male	66	left	IIA	T3N0M0	moderate	adenocarcinoma	3	2.5	19	0	No	No	3.37	5.76	0.289	1.97	3.81	1.68	0.208	9.76	1.68		2+	0.75	2+	3+	3+	2+		3.12	14.87	2.06		8.72
192	male	56	left	IIA	T3N0M0	moderate	adenocarcinoma	6.5	5.5	22	0	No	No	2.41	4.65	0.136	1.37	4.43	0.352	2.37	4.49	1.32	0.149	0	0.7	-	2+	3+	-		2.03	5.09
195	female	64	left	IIIC	T4bN1M0	moderate	adenocarcinoma	4						0.137	0.079	0.058	0.964	4.49	0.282	8.18	0.67	0.065	0.444			+>75%	+50-75%	+>75%	+>75%		0.906	14.88	43.23		12.85
196	male	55	left	I	T2N0M0	moderate	adenocarcinoma	3	2	8	0	No	No	0.097	0.249	0.111	1.88	4.34	0.335	2.47	1.22		0.205	0	+>75%	+ >75%	0.5	+>75%			3.53	24.56	1.35		11.5
197	male	61	left	IIIC	T3N2bM0	poor	adenocarcinoma	4	3	12	8		Yes	0.124	0.238	0.064	3.07	7.46	2.03	0.14	0.55	0.917	0.269	0	90%+	+25-50%	+ >75%	+<25%	+>75%		1.04	4.07	4.52	4
198	female	61	right	IVA	T4aN2bM1	moderate-poor	adenocarcinoma	7	4	22	10	Yes	Yes	0.787	1	0.103	1.54	10.3	7.82	3.53	1.46	9.07	0.156	1+	+>75%	+，75%	+ >75%	+>75%	+>75%	1.98	1.07	250.1	1.75		91.13	12.89
200	male	66	left	IIIB	T3N2aM0	moderate	adenocarcinoma	7	3.5	14	4	No	No	0.396	0.874	0.156	2.62	18.4	8.36	7.41	1.91	5.09		0	+50-75%	+ >75%	+ 50-75%	+>75%	+>75%		8.51	17.93	0.737	17
201	female	66	right	IIA	T3N0M0	moderate	adenocarcinoma	7.5	5	41	0	No	Yes	1.47	14.8	0.178	1.29	12.7	7.38	0.232	0.792	2.56	0.145	0	+25-50%	+25-50%	+<25%		+ 50-75%		1.12	3.09	9.01		13.18
202	male	81	left	I	T2N0M0	moderate	adenocarcinoma							0.859	0.058	0.656	0.558	1.65	0.661	0.642	0.383		0.211								13.81	20.48	1.54	10.5
203	male	75	left	IIA	T3N0M0	well	adenocarcinoma	4	3.5	14	0	No	No	0.096	0.487	0.043	2.16	5.83	5.87	18.9	2.04	2.39	0.238	1+	+50-75%	+25-50%	+25-50%	+50-75%	-	1.71	1.94	9.7	3.01		12.65
204	female	53	right	IIA	T3N0M0	poor	mucinous	8	6	33	0	No	No	0.577	1.36	0.425	0.942	6.54	3.08	0.569	11.9	7.15	0.39	2+	90%+	patially week+	partially positive	+>75%	weak		1.05	6.4	5.46		11.39
205	female	44	right	IIA	T3N0M0	moderate	adenocarcinoma	3.8	3	29	0	Yes	No	1.06	3.36	0.795	1.45	11	1.42	1.13	5.81	2.66	0.274	1+	+>75%	+ >75%	+ >75%	+ >75%	+>75%	2.86	0.412	6.28	0.397		4.74	13.26
206	male	77	left	I	T2N0M0	moderate	adenocarcinoma	2.5	2	6	0		No	1.48	2.7	0.318	0.608	2.09	0.817	0.217	0.817	13.3	0.489	0	70%+	+ >75%	+ >75%	+>75%	+>75%		1.36	7.21	0.987	1.6
207	male	46	right	IIA	T3N0M0	moderate-poor	adenocarcinoma	5.5	4	28	0	No	No	0.409	1.09	0.116	0.429	3.1	1.46	0.601	2.41	3.65	0.16		+>75%	-	+ >75%	+>75%	-	1.59	15.96	0.6	10.19
208	female	53	left	I	T2N0M0	moderate	adenocarcinoma	4.5	3	33	0	No	No	0.969	2.07	0.278	1.71					10.6		1+	80%+	2+	2+	3+	2+		0.601	10.44	0.969		29.15
209	male	49	right	IIIB	T3N1bM0	poor	mucinous	6	5	36	3		No	0.405	5.22	0.385	1.32	10.9	3.7	4.7	7.14	21.1		1+	90%+	+ >75%	-	+>75%			47.8	14.93	16.95	16.9
211	female	71	left	IIA	T3N0M0	moderate	adenocarcinoma	7	5	15	0	No	No	0.728	0.76	0.136	1.08	3.5	1.96	3.78	12	7.14	0.4	2+	80%+	-	+ 50-75%	+50-75%	-	3.2	15.7	287.2	16.53		13.5	13.65
212	female	50	left	IIIB	T3N1aM0	moderate	adenocarcinoma	5	4.5	21	1	Yes	No	0.095	0.328	0.334	1.15	3.97	7.21	0.991	2.23	7.84	0.66	1+	90%+	+ >75%	+ 20-50%	+>75%	+>75%		3.72	34.07	0.48		15.62
213	female	51	left	I	T2N0M0	well-moderate	adenocarcinoma	3.5	3	16	0	No	No	0.183	2.67	0.445	1.84	8.32	8.5	1.13	4.63	3.02	0.251	1+	70%+	2+	+	3+	2+	5.39	10.32	16.14	2.06		9.82	14.5
214	male	27	right	IIA	T3N0M0	moderate	adenocarcinoma	9.5	7.5	33	0	No	No	0.097	0.31	0.232	1.7	7.76	10.4	1.6	15.9	6.86	0.329	0	+>75%	-	+ >75%	+>75%	-		1.2	1.26	5.06		14.25
215	male	74	left	I	T2N0M0	moderate-poor	adenocarcinoma	3.5	2	10	0	No	No	0.396	0.24	0.221	1.41	8.62	0.172	0.105	0.153	6.44	0.346	2+	70%+	60%+	70%+	80%+	80%+	2.97	1.43	16.03	1.71		10.51	13.6
216	female	52	left	IIA	T3N0M0	moderate	adenocarcinoma	5	3	13	0	Yes	No	0.286	0.976	0.207	0.864	0.248	0.652	0.137	0.999	0.777	0.047	1+	95%+	+50-75%	+ >75%	+>75%	+>75%	5.8	4.25	25.76	1.09		36.74	10.64
217	male	71	left	IVA	T3N2aM1	moderate	adenocarcinoma	2.5	2.5	11	4	Yes	Yes	0.681	2.16	0.338	2.07	22.4	5.82	7.27	3.81	10.3	0.242	1+	+>75%	+ >75%	+ 25-50%	+>75%	+>75%		3.63	10.35	4.19	7.5	7.23
218	female	53	right	IIA	T3N0M0	moderate	adenocarcinoma	8.5	6.5	33	0	No	No	0.123	0.265	0.066	1.25	2.61	0.55	0.123	0.884	2.06	0.174	2+	+>75%	+50-75%	+ 25-50%	+25-50%	+<25%		4.66	5.42	0.579	3
219	male	64	right	IIIC	T3N2bM0	poor	adenocarcinoma	3.5	3	30	9		Yes	0.054	0.397	0.167	1.26	0.332	4.75	0.098	0.757	9.44	0.398	0	+>75%	-	+ >75%	+ >75%	-	3.23	1.47	43.46	0.773		8.35	9.54
220	male	58	left	IIIB	T3N2aM0	moderate	adenocarcinoma	3.8	3.5	13	4		Yes	1.08	1.78	0.093	0.751	6.24	2.86	1.28	2.52	25.5	0.435	2+	+50-75%	+50-75%	+ 50-75%	+ >75%	+50-75%		2.62	<0.6	12.44	1
222	male	45	left	IIIB	T3N1bM0	moderate	adenocarcinoma	3	2.8	18	2	Yes	No	1.79	2.54	0.088	3.57	14	14.3	4.68	5.08	1.75	0.209	1+	+>75%	+ >75%	+ 50-75%	+ >75%	+25-50%	5.26	2.15	40.53	5.12	44.1
225	female	58	left	IIA	T3N0M0	moderate	adenocarcinoma	6	4.5	30	0	No	No	0.454	0.992	0.187	1.67	11	5.01	0.068	2.74	2.54	0.227	2+	+>75%	+>75%	+>75%	+>75%	+>75%		21.42	8.77	0.234		6.68
231	female	73	right	IIIB	T3N1bM0	moderate	adenocarcinoma	3.5	2	35	2	Yes	No	0.19	0.272	0.065	0.808	0.22	1.62	1.02	0.891	2.89	0.15								288.1	60.2	0.537		7
232	female	67	right	IIIB	T3N1bM0	poor	mucinous	4	3.5	21	2	No	No	0.33	0.412	0.032	0.559	4.47	0.382	0.185	7.94	4.48	0.1	0	+>75%	+>75%	+50-75%	+ >75%	+ >75%		2.29	16.01	2.72	7.4
233	female	64	left	IIA	T3N0M0	moderate	adenocarcinoma	4.5	4	20	0	No	No	0.841	0.941	0.029	0.697	5.92	2.67	5.04	5.83	2.87	0.089	1+	+50-75%	+>75%	+>75%	+>75%	+>75%	3.07	1.62	<0.6	2.28	1
234	male	55	right	IIA	T3N0M0	moderate	adenocarcinoma	10	6	53	0	No	No	0.067	0.63	0.267	0.735	4.04	2.37	0.181	1.78	1.35	0.633	1+	（+）75%	-	2+	3+	-		2	5.25	49.97	4.2
235	male	58	left	I	T2N0M0	well-moderate	mucinous	3	3	12	0	No	No	0.041	0.225	0.063	2.28	12.7	7.78	4.84	19.6	5.15	0.101	1+	+>75%	+>75%	+>75%	+>75%	+>75%		2.06	15.22	1.29		7.17
236	male	77	left	IIIB	T3N1bM0	moderate	adenocarcinoma	5	5	19	3	No	No	0.16	0.771	0.071	1.63	8.2	7.6	18.5	10.1	3.83	0.111	0	+50-75%	+>75%	+25-50%	+>75%	+>75%	3.1	0.94	7.82	27.21		11	10.92
237	female	57	left	IVA	T4bN1aM1	moderate	adenocarcinoma	5	2.5	20	1	No	Yes	0.016	0.119	0.021							0.145	1+	75%+	+	2+	3+	2+		12.89	7.69	2.45		17.01
238	male	63	left	IIIB	T4aN1bM0	moderate	adenocarcinoma	3.5	2	14	2	No	No	0.569	1.55	0.422	1.78	11.7	3.6	0.149	4.74	8.75	0.515	0	+>75%	+>75%	+>75%	+>75%	+>75%		10.82	25.25	0.892		8.27
239	male	64	left	IIB	T4aN0M0	moderate	adenocarcinoma	5.5	5	28	0	Yes	No	0.229	0.86	0.159	2.04	5.13	2.96	0.064	3.66	6.08	0.363	2+	+>75%	+	+	+	+	2.97	4.76	11.69	2.8		11.15	12.04
240	female	56	left	I	T1N0M0	moderate	adenocarcinoma	2.5	2.5	5	0	No	No	0.384	1.01	0.185	1.33	0.056	4.93	1.85	3.21	3.71	0.121	1+	（+）95%	+>75%	+>75%	+>75%	+>75%		0.829	14.19	1.56		7.68
242	female	70	left	I	T2N0M0	moderate	adenocarcinoma	3	2.5	12	0	No	No	0.034	0.271	0.087	0.82	0.177	0.657	0.067	0.371	2.74	0.149	0	+>75%	+50-75%	+50-75%	+>75%	+>75%	1.58	2.76	8.35	7.85		7.54	12.18
243	female	67	right	IIA	T3N0M0	poor	adenocarcinoma	7.5	5	13	0	Yes	No	0.158	0.319	0.134	0.699	4.48	3.12	1.72	2.61	17.1	0.245	1+	+>75%	-	+25-50%	+>75%	-		2.13	166.8	0.845		26.32
244	male	63	left	IIA	T3N0M0	moderate	mucinous	6	5	18	0	No	No	0.605	1.56	0.379	0.634	12.3	3.67	18.8	22.4	1.64	0.482	1+	+>75%	+>75%	+50-75%	+25-50%	+>75%		12.09	3.62	8.23		5.03
245	female	62	left	IIIB	T3N1a0M0	moderate	adenocarcinoma	6	4	26	1	Yes	No	1.95	5.86	0.595	1.08	13.6	5.34	18.2	19.2	1.08	0.753	1+	+>75%	+>75%	+>75%	+>75%	+>75%		4.65	12.98	2.39		28.07
246	female	81	right	IIA	T3N0M0	poor	mucinous	8	4.5	29	0	Yes	No	0.161	0.804	0.565	0.857	1.27	0.195	0.761	0.925	0.338	0.219	0	（+）约50%	+>75%	+>75%	+>75%	+>75%		2.88	<0.6	2.5		24.66
247	female	78	left	IIA	T3N0M0	moderate	adenocarcinoma	5	4	15	0	No	No	0.321	0.477	0.127	1.92	19.2	3.96	31.1	2.57	2.53	0.137	0	+>75%	+>75%	+>75%	+>75%	+>75%		7.66	29.25	1.17		15.68
248	male	42	right	IVA	T3N2bM1	moderate-poor	mucinous	6.5	6	37	9	No	Yes	0.029	0.456	0.086	2.02	22.5	7.71	2.44	2.94	3.65	0.105	0	70%+	3+	3+	3+	2+		28.63	1485	525.9		20.04
249	male	45	left	IVA	T3N0M1	moderate	adenocarcinoma	3	3	16	0	Yes	No	0.067	0.183	0.034	1.33	8.47	2.01	14	2.9	1.01	0.282	0	+>75%	+>75%	+>75%	+>75%	+>75%	5.2	1.44	7.36	2.69		6.17	11.09
250	female	58	right	IVB	T4aN2bM1	moderate	adenocarcinoma	3	2	13	10	No	Yes	0.028	0.113	0.052	2.8	27.6	10.4	12.7	4.08	0	0.113	0	+>75%	+	+	+	+		149.1	557.1	7.75		15.34
251	female	54	left	I	T1N0M0	well	adenocarcinoma	1.2	1	3	0	No	No	0.734	1.45	0.298	1.35	6.09	1.2	0.841	0.951	1.99	0.467	1+	+50-75%	+50-75%	+ <25%	+>75%	+>75%		0.441	11.76	0.502		13.09
252	male	61	left	IIIB	T3N2bM0	poor	adenocarcinoma	4	2	21	11		Yes	0.449	1.18	0.507	1.28	21.1	7.4	3.84	4.78	1.58	0.345	0	+>75%	+<25%	+<25%	（+）50%	+<25%
253	male	55	right	IIA	T3N0M(0?)	moderate	adenocarcinoma	8.5/4	7/1.5	18	0	No	No	0.028	0.084	0.066	1.7	14.5	29.7	8.91	8.28	0.345	0.13	0	（+）50%	-	+>75%	+>75%	+>75%		2.9	10.26	9.88		8.58
254	male	60	right	IIIB	T4aN1bM0	moderate	adenocarcinoma	4	2.5	39	2		No	0.302	0.741	0.384	1.97	12.5	8.2	1.58	16.1	2.32	0.125	1+	+>75%	+	+	+	+		1.3	14.51	0.36		55.27
255	female	51	right	IIA	T3N0M0	moderate	adenocarcinoma	3.5	2.8	49	0	No	No	0.242	0.512	0.35	1.36	2.5	3.28	0.465	2	4	0.331	2+	70%+	+	+	+	+		16.34	10.7	2.74		11.19
256	female	57	left	IIB	T4aN0M0	moderate	adenocarcinoma	3	2.5	24	0		Yes	0.265	0.324	0.177	1.06	8.59	8.01	3.71	4.62	5.86	0.322	0	+>75%	+	+	+	+		9.29	23.24	4.23	26.7
257	female	47	left	IIIC	T4bN1cM0	moderate-poor	mucinous	5.5	5	11	0		No	0.641	2.01	0.646	1.98	14.6	4.01	1.56	0.928	9.99	0.532	0	+50-75%	+ 25-50%	+50-75%	+>75%	+>75%		2.29	6.89	4.02		9.66
262	female	77	left	IIIB	T3N1bM0	moderate	adenocarcinoma	4.8	4	13	2	No	No	2.4	4.57	1.31	1.66	0.149	0.065	0.045	0.144	8.25	0.225	1+	+>75%	+	+	+	+		2.38	7.68	5.82		13.17
263	male	47	right	IIA	T3N0M0	moderate	adenocarcinoma	4.5	3.5	15	0	No	No	0.586	1.72	0.58	1.49	11.7	1.73	1.57	13.1	5.6	0.572	1+	+>75%	+	+	+	+		2.18	3.84	3.16		6.59
264	male	54	right	IIIB	T4aN1aM0	poor	mucinous	4	4	26	1	Yes	No	0.138	0.222	0.089	1.82	11	8.04	1.25	4.05	4.05	0.134	1+	+>75%	+>75%	+>75%	+>75%	+>75%		29.18	<0.6	3.91		10.43
265	male	65	left	IIIB	T3N1aM0	moderate	adenocarcinoma	6	4.5	24	1	No	No	0.536	1.08	0.388	2.49	21.3	2.93	6.86	3.44	15.2	0.154	0	（+）80%	+>75%	+>75%	+>75%	+>75%		21.96	36.55	0.935	41.7
266	male	72	left	IIIB	T3N1bM0	moderate	adenocarcinoma	6.5	5	41	2	Yes	No	1.46	2.54	0.445	1.89	12	7.23	1.88	8.98	7.48	0.317	0	（+）90%	+50-75%	+>75%	+>75%	+>75%		1.65	10.11	2.53	3.7
267	female	78	left	IIA	T3N0M0	moderate	adenocarcinoma	2	1.7	7	0	No	No	0.753	1.24	0.434	2.01	17.9	3.13	8.87	9.73	13.4	0.175	0	+>75%	+>75%	+>75%	+50-75%	+ <25%		1.76	8.32	13.57		22.78
269	male	66	left	IVB	T3N1M1	moderate	adenocarcinoma	4	4	15	1	No	No	1.65	2.68	0.668	1.7	13.8	1.35	7.66	1.11	2.94	0.25	0	+>75%	+	+	+	+		36.74	33.19	25.28	49.4
274	male	69	left	IIA	T3N0M0	moderate	adenocarcinoma	3.4	3	25	0			0.193	0.743	0.158	1.46	6.61	1.59	2.45	6.83	9.28	0.134	2+	（+）90%	+	+	+	+	6.41	1.76
275	female	64	right	IIA	T3N0M0	poor	adenocarcinoma							0.701	1.09	0.386	1.04	4.64	3.57	2.38	7.72	10.4	0.36
276	male	42	right	IIA	T3N0M0	moderate	adenocarcinoma	4.5	4	43	0			1.38	2.69	0.914	1.56	6.7	2.26	1.94	2.6	7.59	1.08
277	female	61	right	IIA	T3N0M0	moderate	adenocarcinoma	6	5	32	0	Yes	No	0.556	1.01	0.263	1.1	5.32	0.374	1.68	1.47	18.2	0.276	1+	+50-75%	-	+	+	-		0.988	15.64	6.45		8.59
278	male	64	right	IIA	T3N0M0	moderate	mucinous	8	6	30	0		No	0.158	1.13	0.171	1.01	6.02	2.55	2.77	3.82	6.47	0.147							3.26	19.74	12.74	27.22	21.7	10.07
279	female	49	right	IIIB	T3N1bM0	moderate-poor	adenocarcinoma	7.5	4.5	28	2	No	No	0.051	0.136	0.081	1.38	6.53	6.38	0.948	3.43	4.05	0.174	0	+>75%	+	+	+	+	6.26	4.26	35.44	8.41	47.6
280	female	69	left	I	T2N0M0	moderate	adenocarcinoma	4	3.6	19	0	No	No	1.27	2.02	0.269	1.74	12.2	9.94	2.73	6.14	1.91	0.356	0	+>75%	+	+	+	+		3.54	27.45	3.62	20.3
282	male	44	left	I	T2N0M0	moderate	adenocarcinoma	3.5	3	13	0	No	No	0.386	0.665	0.132	1.63	14.9	11.7	1.12	8.57	7.58	0.241	2+	+>75%	+	+	+	+	3.41	1.97	5.91	1.03	7.6
283	male	73	right	IIA	T3N0M0	moderate	adenocarcinoma	21	0	21	0	Yes	No	0.556	0.853	0.198	1.9	10.5	5.8	1.29	1.23	7.38	0.348	1+	+50-75%	+	+	+	+
284	female	58	left	IIIB	T3N2bM0	moderate	adenocarcinoma	4	3.5	18	7	Yes	Yes	0.658	1.2	0.137	2.5	21.6	9.31	4.89	3.51	5.85	0.283	1+	+>75%	+	+	+	+	5.41	10.18	8.71	2.07		9.22
285	female	73	right	IIA	T3N0M0	moderate	adenocarcinoma	5	4	19	0	No	No	0.372	1.09	0.15	1.38	9.02	1.78	0.937	10.4	11.4	0.406	1+	+>75%	+	+	+	+		5.48	10.23	6.59	9.6
286	male	54	left	IIA	T3N0M0	moderate	adenocarcinoma	5.5	5.5	18	0	No	No	0.451	0.756	0.069	1.52	4.09	2.22	0.712	9.73	6.04	0.574	0	+>75%	+	+	+	+	1.06	6.41	7.55	1.96	6.4
287	female	56	right	III	T3N2M0	moderate-poor	adenocarcinoma	4	3	36	4	No	Yes	0.463	0.721	0.054	1.48	1.08	5.74	0.491	9.97	1.48	0.205	0	90%+	+	+	+	+	3.61	1.61	8.39	3.55	6.3
288	male	69	left	IV	T3N1cM1	moderate	adenocarcinoma	8.8	4.5	7	0	Yes	No	0.391	0.729	0.127	1.24	21.4	5.83	7.48	6.33	13.7	0.351	0	+>75%	+	+	+	+	4.58	14.62	47.9	2.12		23.83
289	male	66	right	IIA	T3N0M0	moderate	adenocarcinoma	3.5	2.5	27	0	Yes	Yes	0.812	1.33	0.321	1.31	5.28	10.7	1.22	1.53	29	0.393	0	90%+	+	+	+	+		3.75	23.89	1.67		7.47
290	male	51	right	IIIB	T3N1aM0	moderate	adenocarcinoma	5	4	21	1	Yes	No	0.358	0.793	0.189	1.85	11.9	8.05	1.52	4.36	6.23	0.296	0	+50-75%	+	+	+	+		1.52	8.06	3.02	5.6
291	male	58	right	IIA	T3N0M0	moderate	adenocarcinoma	4	3	20	0	No	No	0.424	1.18	0.273	1.96	8.88	7.53	0.176	3.75	8.84	0.336	0	0.5	+	+	+	+		7.02	0.793	3.12	1

## Sheet: Sheet2
CD16	CD141	CD1c	mDC total left			CD4+CD45R0+	CD4+CD45RA+	CD8+CD45R0+	CD8+CD45RA+	CD4 left	CD8 left	CD45RO left	CD45RA left
0.16	0.422	0.198	0.78			0.228	3.05	0.456	1.78	3.278	2.236	0.684	4.83
1.02	1.51	0.414	2.944			0.893	6.76	0.872	11.2	7.653	12.072	1.765	17.96
0.076	0.262	0.081	0.419			0.247	0.577	2.58	2.07	0.824	4.65	2.827	2.647
0.33	0.325	0.085	0.74			17	12.5	2.58	3.29	29.5	5.87	19.58	15.79
			0			7.82	0.966	2.66	4.78	8.786	7.44	10.48	5.746
0.071	0.366	0.026	0.463			1.57	1.63	0.467	2.55	3.2	3.017	2.037	4.18
3.37	5.76	0.289	9.419			3.81	1.68	0.208	9.76	5.49	9.968	4.018	11.44
2.41	4.65	0.136	7.196			4.43	0.352	2.37	4.49	4.782	6.86	6.8	4.842
0.097	0.249	0.111	0.457			4.34	0.335	2.47	1.22	4.675	3.69	6.81	1.555
0.859	0.058	0.656	1.573			1.65	0.661	0.642	0.383	2.311	1.025	2.292	1.044
0.096	0.487	0.043	0.626			5.83	5.87	18.9	2.04	11.7	20.94	24.73	7.91
1.48	2.7	0.318	4.498			2.09	0.817	0.217	0.817	2.907	1.034	2.307	1.634
0.969	2.07	0.278	3.317							0	0	0	0
0.728	0.76	0.136	1.624			3.5	1.96	3.78	12	5.46	15.78	7.28	13.96
0.183	2.67	0.445	3.298			8.32	8.5	1.13	4.63	16.82	5.76	9.45	13.13
0.396	0.24	0.221	0.857			8.62	0.172	0.105	0.153	8.792	0.258	8.725	0.325
0.286	0.976	0.207	1.469			0.248	0.652	0.137	0.999	0.9	1.136	0.385	1.651
0.454	0.992	0.187	1.633			11	5.01	0.068	2.74	16.01	2.808	11.068	7.75
0.841	0.941	0.029	1.811			5.92	2.67	5.04	5.83	8.59	10.87	10.96	8.5
0.041	0.225	0.063	0.329			12.7	7.78	4.84	19.6	20.48	24.44	17.54	27.38
0.229	0.86	0.159	1.248			5.13	2.96	0.064	3.66	8.09	3.724	5.194	6.62
0.384	1.01	0.185	1.579			0.056	4.93	1.85	3.21	4.986	5.06	1.906	8.14
0.034	0.271	0.087	0.392			0.177	0.657	0.067	0.371	0.834	0.438	0.244	1.028
0.605	1.56	0.379	2.544			12.3	3.67	18.8	22.4	15.97	41.2	31.1	26.07
0.321	0.477	0.127	0.925			19.2	3.96	31.1	2.57	23.16	33.67	50.3	6.53
0.734	1.45	0.298	2.482			6.09	1.2	0.841	0.951	7.29	1.792	6.931	2.151
0.265	0.324	0.177	0.766			8.59	8.01	3.71	4.62	16.6	8.33	12.3	12.63
0.753	1.24	0.434	2.427			17.9	3.13	8.87	9.73	21.03	18.6	26.77	12.86
0.193	0.743	0.158	1.094			6.61	1.59	2.45	6.83	8.2	9.28	9.06	8.42
1.27	2.02	0.269	3.559			12.2	9.94	2.73	6.14	22.14	8.87	14.93	16.08
0.386	0.665	0.132	1.183			14.9	11.7	1.12	8.57	26.6	9.69	16.02	20.27
0.451	0.756	0.069	1.276			4.09	2.22	0.712	9.73	6.31	10.442	4.802	11.95
CD16	CD141	CD1c	mDC total right			CD4+CD45R0+	CD4+CD45RA+	CD8+CD45R0+	CD8+CD45RA+	CD4 right	CD8 right	CD45RO right	CD45RA right
0.173	0.156	0.104	0.433			0.422	1.422	2.422	3.422	1.844	5.844	2.844	4.844
0.175	0.802	0.165	1.142			0.35	2.31	0.62	5.42	2.66	6.04	0.97	7.73
0.24	0.48	0.068	0.788			0.536	0.832	0.57	0.661	1.368	1.231	1.106	1.493
0.773	1.47	0.108	2.351			5.57	0.329	0.048	2.24	5.899	2.288	5.618	2.569
0.023	0.015	0.038	0.076			0.258	0.365	3.15	1.92	0.623	5.07	3.408	2.285
1.47	14.8	0.178	16.448			12.7	7.38	0.232	0.792	20.08	1.024	12.932	8.172
0.577	1.36	0.425	2.362			6.54	3.08	0.569	11.9	9.62	12.469	7.109	14.98
1.06	3.36	0.795	5.215			11	1.42	1.13	5.81	12.42	6.94	12.13	7.23
0.409	1.09	0.116	1.615			3.1	1.46	0.601	2.41	4.56	3.011	3.701	3.87
0.097	0.31	0.232	0.639			7.76	10.4	1.6	15.9	18.16	17.5	9.36	26.3
0.123	0.265	0.066	0.454			2.61	0.55	0.123	0.884	3.16	1.007	2.733	1.434
0.067	0.63	0.267	0.964			4.04	2.37	0.181	1.78	6.41	1.961	4.221	4.15
0.158	0.319	0.134	0.611			4.48	3.12	1.72	2.61	7.6	4.33	6.2	5.73
0.161	0.804	0.565	1.53			1.27	0.195	0.761	0.925	1.465	1.686	2.031	1.12
0.028	0.084	0.066	0.178			14.5	29.7	8.91	8.28	44.2	17.19	23.41	37.98
0.242	0.512	0.35	1.104			2.5	3.28	0.465	2	5.78	2.465	2.965	5.28
0.586	1.72	0.58	2.886			11.7	1.73	1.57	13.1	13.43	14.67	13.27	14.83
0.701	1.09	0.386	2.177			4.64	3.57	2.38	7.72	8.21	10.1	7.02	11.29
1.38	2.69	0.914	4.984			6.7	2.26	1.94	2.6	8.96	4.54	8.64	4.86
0.556	1.01	0.263	1.829			5.32	0.374	1.68	1.47	5.694	3.15	7	1.844
0.158	1.13	0.171	1.459			6.02	2.55	2.77	3.82	8.57	6.59	8.79	6.37
0.556	0.853	0.198	1.607			10.5	5.8	1.29	1.23	16.3	2.52	11.79	7.03
0.372	1.09	0.15	1.612			9.02	1.78	0.937	10.4	10.8	11.337	9.957	12.18
0.812	1.33	0.321	2.463			5.28	10.7	1.22	1.53	15.98	2.75	6.5	12.23
0.424	1.18	0.273	1.877			8.88	7.53	0.176	3.75	16.41	3.926	9.056	11.28
CD16	CD141	CD1c	left III+IV mDC total			CD4+CD45R0+	CD4+CD45RA+	CD8+CD45R0+	CD8+CD45RA+	CD4 left	CD8 left	CD45RO left	CD45RA left
0.591	0.891	0.164	1.646			10.3	5.9	3.49	9.38	16.2	12.87	13.79	15.28
0.018	0.037	0.00921	0.06421			0.324	1.54	0.145	2.59	1.864	2.735	0.469	4.13
1.08	2.22	0.065	3.365			4.52	3.25	0.181	10.7	7.77	10.881	4.701	13.95
0.137	0.079	0.058	0.274			4.49	0.282	8.18	0.67	4.772	8.85	12.67	0.952
0.124	0.238	0.064	0.426			7.46	2.03	0.14	0.55	9.49	0.69	7.6	2.58
0.396	0.874	0.156	1.426			18.4	8.36	7.41	1.91	26.76	9.32	25.81	10.27
0.095	0.328	0.334	0.757			3.97	7.21	0.991	2.23	11.18	3.221	4.961	9.44
0.681	2.16	0.338	3.179			22.4	5.82	7.27	3.81	28.22	11.08	29.67	9.63
1.08	1.78	0.093	2.953			6.24	2.86	1.28	2.52	9.1	3.8	7.52	5.38
1.79	2.54	0.088	4.418			14	14.3	4.68	5.08	28.3	9.76	18.68	19.38
0.16	0.771	0.071	1.002			8.2	7.6	18.5	10.1	15.8	28.6	26.7	17.7
0.016	0.119	0.021	0.156							0	0	0	0
0.569	1.55	0.422	2.541			11.7	3.6	0.149	4.74	15.3	4.889	11.849	8.34
1.95	5.86	0.595	8.405			13.6	5.34	18.2	19.2	18.94	37.4	31.8	24.54
0.067	0.183	0.034	0.284			8.47	2.01	14	2.9	10.48	16.9	22.47	4.91
0.449	1.18	0.507	2.136			21.1	7.4	3.84	4.78	28.5	8.62	24.94	12.18
0.641	2.01	0.646	3.297			14.6	4.01	1.56	0.928	18.61	2.488	16.16	4.938
2.4	4.57	1.31	8.28			0.149	0.065	0.045	0.144	0.214	0.189	0.194	0.209
0.536	1.08	0.388	2.004			21.3	2.93	6.86	3.44	24.23	10.3	28.16	6.37
1.46	2.54	0.445	4.445			12	7.23	1.88	8.98	19.23	10.86	13.88	16.21
1.65	2.68	0.668	4.998			13.8	1.35	7.66	1.11	15.15	8.77	21.46	2.46
0.658	1.2	0.137	1.995			21.6	9.31	4.89	3.51	30.91	8.4	26.49	12.82
0.391	0.729	0.127	1.247			21.4	5.83	7.48	6.33	27.23	13.81	28.88	12.16
CD16	CD141	CD1c	III+IV right mDC total			CD4+CD45R0+	CD4+CD45RA+	CD8+CD45R0+	CD8+CD45RA+	CD4 right	CD8 right	CD45RO right	CD45RA right
0.00498	0.035	0.03	0.06998			11.3	0.409	0.22	6.19	11.709	6.41	11.52	6.599
0.2	0.432	0.195	0.827			19	8.86	3.23	0.419	27.86	3.649	22.23	9.279
0.787	1	0.103	1.89			10.3	7.82	3.53	1.46	18.12	4.99	13.83	9.28
0.405	5.22	0.385	6.01			10.9	3.7	4.7	7.14	14.6	11.84	15.6	10.84
0.054	0.397	0.167	0.618			0.332	4.75	0.098	0.757	5.082	0.855	0.43	5.507
0.19	0.272	0.065	0.527			0.22	1.62	1.02	0.891	1.84	1.911	1.24	2.511
0.33	0.412	0.032	0.774			4.47	0.382	0.185	7.94	4.852	8.125	4.655	8.322
0.029	0.456	0.086	0.571			22.5	7.71	2.44	2.94	30.21	5.38	24.94	10.65
0.028	0.113	0.052	0.193			27.6	10.4	12.7	4.08	38	16.78	40.3	14.48
0.302	0.741	0.384	1.427			12.5	8.2	1.58	16.1	20.7	17.68	14.08	24.3
0.138	0.222	0.089	0.449			11	8.04	1.25	4.05	19.04	5.3	12.25	12.09
0.051	0.136	0.081	0.268			6.53	6.38	0.948	3.43	12.91	4.378	7.478	9.81
0.463	0.721	0.054	1.238			1.08	5.74	0.491	9.97	6.82	10.461	1.571	15.71
0.358	0.793	0.189	1.34			11.9	8.05	1.52	4.36	19.95	5.88	13.42	12.41
CD16	CD141	CD1c	left w/m mDC total			CD4+CD45R0+	CD4+CD45RA+	CD8+CD45R0+	CD8+CD45RA+	CD4 left	CD8 left	CD45RO left	CD45RA left
0.591	0.891	0.164	1.646			10.3	5.9	3.49	9.38	16.2	12.87	13.79	15.28
0.018	0.037	0.00921	0.06421			0.324	1.54	0.145	2.59	1.864	2.735	0.469	4.13
0.16	0.422	0.198	0.78			0.228	3.05	0.456	1.78	3.278	2.236	0.684	4.83
1.02	1.51	0.414	2.944			0.893	6.76	0.872	11.2	7.653	12.072	1.765	17.96
			0			7.82	0.966	2.66	4.78	8.786	7.44	10.48	5.746
0.071	0.366	0.026	0.463			1.57	1.63	0.467	2.55	3.2	3.017	2.037	4.18
1.08	2.22	0.065	3.365			4.52	3.25	0.181	10.7	7.77	10.881	4.701	13.95
3.37	5.76	0.289	9.419			3.81	1.68	0.208	9.76	5.49	9.968	4.018	11.44
2.41	4.65	0.136	7.196			4.43	0.352	2.37	4.49	4.782	6.86	6.8	4.842
0.137	0.079	0.058	0.274			4.49	0.282	8.18	0.67	4.772	8.85	12.67	0.952
0.097	0.249	0.111	0.457			4.34	0.335	2.47	1.22	4.675	3.69	6.81	1.555
0.396	0.874	0.156	1.426			18.4	8.36	7.41	1.91	26.76	9.32	25.81	10.27
0.859	0.058	0.656	1.573			1.65	0.661	0.642	0.383	2.311	1.025	2.292	1.044
0.096	0.487	0.043	0.626			5.83	5.87	18.9	2.04	11.7	20.94	24.73	7.91
1.48	2.7	0.318	4.498			2.09	0.817	0.217	0.817	2.907	1.034	2.307	1.634
0.969	2.07	0.278	3.317							0	0	0	0
0.728	0.76	0.136	1.624			3.5	1.96	3.78	12	5.46	15.78	7.28	13.96
0.095	0.328	0.334	0.757			3.97	7.21	0.991	2.23	11.18	3.221	4.961	9.44
0.183	2.67	0.445	3.298			8.32	8.5	1.13	4.63	16.82	5.76	9.45	13.13
0.286	0.976	0.207	1.469			0.248	0.652	0.137	0.999	0.9	1.136	0.385	1.651
0.681	2.16	0.338	3.179			22.4	5.82	7.27	3.81	28.22	11.08	29.67	9.63
1.08	1.78	0.093	2.953			6.24	2.86	1.28	2.52	9.1	3.8	7.52	5.38
1.79	2.54	0.088	4.418			14	14.3	4.68	5.08	28.3	9.76	18.68	19.38
0.454	0.992	0.187	1.633			11	5.01	0.068	2.74	16.01	2.808	11.068	7.75
0.841	0.941	0.029	1.811			5.92	2.67	5.04	5.83	8.59	10.87	10.96	8.5
0.041	0.225	0.063	0.329			12.7	7.78	4.84	19.6	20.48	24.44	17.54	27.38
0.16	0.771	0.071	1.002			8.2	7.6	18.5	10.1	15.8	28.6	26.7	17.7
0.016	0.119	0.021	0.156							0	0	0	0
0.569	1.55	0.422	2.541			11.7	3.6	0.149	4.74	15.3	4.889	11.849	8.34
0.229	0.86	0.159	1.248			5.13	2.96	0.064	3.66	8.09	3.724	5.194	6.62
0.384	1.01	0.185	1.579			0.056	4.93	1.85	3.21	4.986	5.06	1.906	8.14
0.034	0.271	0.087	0.392			0.177	0.657	0.067	0.371	0.834	0.438	0.244	1.028
0.605	1.56	0.379	2.544			12.3	3.67	18.8	22.4	15.97	41.2	31.1	26.07
1.95	5.86	0.595	8.405			13.6	5.34	18.2	19.2	18.94	37.4	31.8	24.54
0.321	0.477	0.127	0.925			19.2	3.96	31.1	2.57	23.16	33.67	50.3	6.53
0.067	0.183	0.034	0.284			8.47	2.01	14	2.9	10.48	16.9	22.47	4.91
0.734	1.45	0.298	2.482			6.09	1.2	0.841	0.951	7.29	1.792	6.931	2.151
0.265	0.324	0.177	0.766			8.59	8.01	3.71	4.62	16.6	8.33	12.3	12.63
2.4	4.57	1.31	8.28			0.149	0.065	0.045	0.144	0.214	0.189	0.194	0.209
0.536	1.08	0.388	2.004			21.3	2.93	6.86	3.44	24.23	10.3	28.16	6.37
1.46	2.54	0.445	4.445			12	7.23	1.88	8.98	19.23	10.86	13.88	16.21
0.753	1.24	0.434	2.427			17.9	3.13	8.87	9.73	21.03	18.6	26.77	12.86
1.65	2.68	0.668	4.998			13.8	1.35	7.66	1.11	15.15	8.77	21.46	2.46
0.193	0.743	0.158	1.094			6.61	1.59	2.45	6.83	8.2	9.28	9.06	8.42
1.27	2.02	0.269	3.559			12.2	9.94	2.73	6.14	22.14	8.87	14.93	16.08
0.386	0.665	0.132	1.183			14.9	11.7	1.12	8.57	26.6	9.69	16.02	20.27
0.658	1.2	0.137	1.995			21.6	9.31	4.89	3.51	30.91	8.4	26.49	12.82
0.451	0.756	0.069	1.276			4.09	2.22	0.712	9.73	6.31	10.442	4.802	11.95
0.391	0.729	0.127	1.247			21.4	5.83	7.48	6.33	27.23	13.81	28.88	12.16
CD16	CD141	CD1c	right w/m mDC total			CD4+CD45R0+	CD4+CD45RA+	CD8+CD45R0+	CD8+CD45RA+	CD4 right	CD8 right	CD45RO right	CD45RA right
0.00498	0.035	0.03	0.06998			11.3	0.409	0.22	6.19	11.709	6.41	11.52	6.599
0.175	0.802	0.165	1.142			0.35	2.31	0.62	5.42	2.66	6.04	0.97	7.73
0.24	0.48	0.068	0.788			0.536	0.832	0.57	0.661	1.368	1.231	1.106	1.493
0.773	1.47	0.108	2.351			5.57	0.329	0.048	2.24	5.899	2.288	5.618	2.569
0.2	0.432	0.195	0.827			19	8.86	3.23	0.419	27.86	3.649	22.23	9.279
1.47	14.8	0.178	16.448			12.7	7.38	0.232	0.792	20.08	1.024	12.932	8.172
1.06	3.36	0.795	5.215			11	1.42	1.13	5.81	12.42	6.94	12.13	7.23
0.097	0.31	0.232	0.639			7.76	10.4	1.6	15.9	18.16	17.5	9.36	26.3
0.123	0.265	0.066	0.454			2.61	0.55	0.123	0.884	3.16	1.007	2.733	1.434
0.19	0.272	0.065	0.527			0.22	1.62	1.02	0.891	1.84	1.911	1.24	2.511
0.067	0.63	0.267	0.964			4.04	2.37	0.181	1.78	6.41	1.961	4.221	4.15
0.028	0.113	0.052	0.193			27.6	10.4	12.7	4.08	38	16.78	40.3	14.48
0.028	0.084	0.066	0.178			14.5	29.7	8.91	8.28	44.2	17.19	23.41	37.98
0.302	0.741	0.384	1.427			12.5	8.2	1.58	16.1	20.7	17.68	14.08	24.3
0.242	0.512	0.35	1.104			2.5	3.28	0.465	2	5.78	2.465	2.965	5.28
0.586	1.72	0.58	2.886			11.7	1.73	1.57	13.1	13.43	14.67	13.27	14.83
1.38	2.69	0.914	4.984			6.7	2.26	1.94	2.6	8.96	4.54	8.64	4.86
0.556	1.01	0.263	1.829			5.32	0.374	1.68	1.47	5.694	3.15	7	1.844
0.158	1.13	0.171	1.459			6.02	2.55	2.77	3.82	8.57	6.59	8.79	6.37
0.556	0.853	0.198	1.607			10.5	5.8	1.29	1.23	16.3	2.52	11.79	7.03
0.372	1.09	0.15	1.612			9.02	1.78	0.937	10.4	10.8	11.337	9.957	12.18
0.812	1.33	0.321	2.463			5.28	10.7	1.22	1.53	15.98	2.75	6.5	12.23
0.358	0.793	0.189	1.34			11.9	8.05	1.52	4.36	19.95	5.88	13.42	12.41
0.424	1.18	0.273	1.877			8.88	7.53	0.176	3.75	16.41	3.926	9.056	11.28
CD16	CD141	CD1c	left p mDC total			CD4+CD45R0+	CD4+CD45RA+	CD8+CD45R0+	CD8+CD45RA+	CD4 left	CD8 left	CD45RO left	CD45RA left
0.076	0.262	0.081	0.419			0.247	0.577	2.58	2.07	0.824	4.65	2.827	2.647
0.33	0.325	0.085	0.74			17	12.5	2.58	3.29	29.5	5.87	19.58	15.79
0.124	0.238	0.064	0.426			7.46	2.03	0.14	0.55	9.49	0.69	7.6	2.58
0.396	0.24	0.221	0.857			8.62	0.172	0.105	0.153	8.792	0.258	8.725	0.325
0.449	1.18	0.507	2.136			21.1	7.4	3.84	4.78	28.5	8.62	24.94	12.18
0.641	2.01	0.646	3.297			14.6	4.01	1.56	0.928	18.61	2.488	16.16	4.938
CD16	CD141	CD1c	right p mDC total			CD4+CD45R0+	CD4+CD45RA+	CD8+CD45R0+	CD8+CD45RA+	CD4 right	CD8 right	CD45RO right	CD45RA right
0.173	0.156	0.104	0.433			0.422	1.422	2.422	3.422	1.844	5.844	2.844	4.844
0.023	0.015	0.038	0.076			0.258	0.365	3.15	1.92	0.623	5.07	3.408	2.285
0.787	1	0.103	1.89			10.3	7.82	3.53	1.46	18.12	4.99	13.83	9.28
0.577	1.36	0.425	2.362			6.54	3.08	0.569	11.9	9.62	12.469	7.109	14.98
0.409	1.09	0.116	1.615			3.1	1.46	0.601	2.41	4.56	3.011	3.701	3.87
0.405	5.22	0.385	6.01			10.9	3.7	4.7	7.14	14.6	11.84	15.6	10.84
0.054	0.397	0.167	0.618			0.332	4.75	0.098	0.757	5.082	0.855	0.43	5.507
0.33	0.412	0.032	0.774			4.47	0.382	0.185	7.94	4.852	8.125	4.655	8.322
0.158	0.319	0.134	0.611			4.48	3.12	1.72	2.61	7.6	4.33	6.2	5.73
0.161	0.804	0.565	1.53			1.27	0.195	0.761	0.925	1.465	1.686	2.031	1.12
0.029	0.456	0.086	0.571			22.5	7.71	2.44	2.94	30.21	5.38	24.94	10.65
0.138	0.222	0.089	0.449			11	8.04	1.25	4.05	19.04	5.3	12.25	12.09
0.701	1.09	0.386	2.177			4.64	3.57	2.38	7.72	8.21	10.1	7.02	11.29
0.051	0.136	0.081	0.268			6.53	6.38	0.948	3.43	12.91	4.378	7.478	9.81
0.463	0.721	0.054	1.238			1.08	5.74	0.491	9.97	6.82	10.461	1.571	15.71
CD16	CD141	CD1c	left II+III dif mDC total			CD4+CD45R0+	CD4+CD45RA+	CD8+CD45R0+	CD8+CD45RA+	CD4 left	CD8 left	CD45RO left	CD45RA left
0.018	0.037	0.00921	0.06421			0.324	1.54	0.145	2.59	1.864	2.735	0.469	4.13
0.16	0.422	0.198	0.78			0.228	3.05	0.456	1.78	3.278	2.236	0.684	4.83
1.02	1.51	0.414	2.944			0.893	6.76	0.872	11.2	7.653	12.072	1.765	17.96
0.071	0.366	0.026	0.463			1.57	1.63	0.467	2.55	3.2	3.017	2.037	4.18
1.08	2.22	0.065	3.365			4.52	3.25	0.181	10.7	7.77	10.881	4.701	13.95
3.37	5.76	0.289	9.419			3.81	1.68	0.208	9.76	5.49	9.968	4.018	11.44
2.41	4.65	0.136	7.196			4.43	0.352	2.37	4.49	4.782	6.86	6.8	4.842
0.137	0.079	0.058	0.274			4.49	0.282	8.18	0.67	4.772	8.85	12.67	0.952
0.396	0.874	0.156	1.426			18.4	8.36	7.41	1.91	26.76	9.32	25.81	10.27
0.096	0.487	0.043	0.626			5.83	5.87	18.9	2.04	11.7	20.94	24.73	7.91
0.728	0.76	0.136	1.624			3.5	1.96	3.78	12	5.46	15.78	7.28	13.96
0.095	0.328	0.334	0.757			3.97	7.21	0.991	2.23	11.18	3.221	4.961	9.44
0.286	0.976	0.207	1.469			0.248	0.652	0.137	0.999	0.9	1.136	0.385	1.651
1.08	1.78	0.093	2.953			6.24	2.86	1.28	2.52	9.1	3.8	7.52	5.38
1.79	2.54	0.088	4.418			14	14.3	4.68	5.08	28.3	9.76	18.68	19.38
0.454	0.992	0.187	1.633			11	5.01	0.068	2.74	16.01	2.808	11.068	7.75
0.841	0.941	0.029	1.811			5.92	2.67	5.04	5.83	8.59	10.87	10.96	8.5
0.16	0.771	0.071	1.002			8.2	7.6	18.5	10.1	15.8	28.6	26.7	17.7
0.569	1.55	0.422	2.541			11.7	3.6	0.149	4.74	15.3	4.889	11.849	8.34
0.229	0.86	0.159	1.248			5.13	2.96	0.064	3.66	8.09	3.724	5.194	6.62
0.605	1.56	0.379	2.544			12.3	3.67	18.8	22.4	15.97	41.2	31.1	26.07
1.95	5.86	0.595	8.405			13.6	5.34	18.2	19.2	18.94	37.4	31.8	24.54
0.321	0.477	0.127	0.925			19.2	3.96	31.1	2.57	23.16	33.67	50.3	6.53
0.265	0.324	0.177	0.766			8.59	8.01	3.71	4.62	16.6	8.33	12.3	12.63
2.4	4.57	1.31	8.28			0.149	0.065	0.045	0.144	0.214	0.189	0.194	0.209
0.536	1.08	0.388	2.004			21.3	2.93	6.86	3.44	24.23	10.3	28.16	6.37
1.46	2.54	0.445	4.445			12	7.23	1.88	8.98	19.23	10.86	13.88	16.21
0.753	1.24	0.434	2.427			17.9	3.13	8.87	9.73	21.03	18.6	26.77	12.86
0.193	0.743	0.158	1.094			6.61	1.59	2.45	6.83	8.2	9.28	9.06	8.42
0.658	1.2	0.137	1.995			21.6	9.31	4.89	3.51	30.91	8.4	26.49	12.82
0.451	0.756	0.069	1.276			4.09	2.22	0.712	9.73	6.31	10.442	4.802	11.95
CD16	CD141	CD1c	right II+III dif mDC total			CD4+CD45R0+	CD4+CD45RA+	CD8+CD45R0+	CD8+CD45RA+	CD4 right	CD8 right	CD45RO right	CD45RA right
0.773	1.47	0.108	2.351			5.57	0.329	0.048	2.24	5.899	2.288	5.618	2.569
1.47	14.8	0.178	16.448			12.7	7.38	0.232	0.792	20.08	1.024	12.932	8.172
1.06	3.36	0.795	5.215			11	1.42	1.13	5.81	12.42	6.94	12.13	7.23
0.097	0.31	0.232	0.639			7.76	10.4	1.6	15.9	18.16	17.5	9.36	26.3
0.123	0.265	0.066	0.454			2.61	0.55	0.123	0.884	3.16	1.007	2.733	1.434
0.19	0.272	0.065	0.527			0.22	1.62	1.02	0.891	1.84	1.911	1.24	2.511
0.067	0.63	0.267	0.964			4.04	2.37	0.181	1.78	6.41	1.961	4.221	4.15
0.028	0.084	0.066	0.178			14.5	29.7	8.91	8.28	44.2	17.19	23.41	37.98
0.302	0.741	0.384	1.427			12.5	8.2	1.58	16.1	20.7	17.68	14.08	24.3
0.242	0.512	0.35	1.104			2.5	3.28	0.465	2	5.78	2.465	2.965	5.28
0.586	1.72	0.58	2.886			11.7	1.73	1.57	13.1	13.43	14.67	13.27	14.83
1.38	2.69	0.914	4.984			6.7	2.26	1.94	2.6	8.96	4.54	8.64	4.86
0.556	1.01	0.263	1.829			5.32	0.374	1.68	1.47	5.694	3.15	7	1.844
0.158	1.13	0.171	1.459			6.02	2.55	2.77	3.82	8.57	6.59	8.79	6.37
0.556	0.853	0.198	1.607			10.5	5.8	1.29	1.23	16.3	2.52	11.79	7.03
0.372	1.09	0.15	1.612			9.02	1.78	0.937	10.4	10.8	11.337	9.957	12.18
0.812	1.33	0.321	2.463			5.28	10.7	1.22	1.53	15.98	2.75	6.5	12.23
0.358	0.793	0.189	1.34			11.9	8.05	1.52	4.36	19.95	5.88	13.42	12.41
0.424	1.18	0.273	1.877			8.88	7.53	0.176	3.75	16.41	3.926	9.056	11.28
CD16	CD141	CD1c	left II+III mDC total			CD4+CD45R0+	CD4+CD45RA+	CD8+CD45R0+	CD8+CD45RA+	CD4 left	CD8 left	CD45RO left	CD45RA left
0.076	0.262	0.081	0.419			0.247	0.577	2.58	2.07	0.824	4.65	2.827	2.647
0.33	0.325	0.085	0.74			17	12.5	2.58	3.29	29.5	5.87	19.58	15.79
0.124	0.238	0.064	0.426			7.46	2.03	0.14	0.55	9.49	0.69	7.6	2.58
0.449	1.18	0.507	2.136			21.1	7.4	3.84	4.78	28.5	8.62	24.94	12.18
0.641	2.01	0.646	3.297			14.6	4.01	1.56	0.928	18.61	2.488	16.16	4.938
CD16	CD141	CD1c	right II+III mDC total			CD4+CD45R0+	CD4+CD45RA+	CD8+CD45R0+	CD8+CD45RA+	CD4 right	CD8 right	CD45RO right	CD45RA right
0.173	0.156	0.104	0.433			0.422	1.422	2.422	3.422	1.844	5.844	2.844	4.844
0.023	0.015	0.038	0.076			0.258	0.365	3.15	1.92	0.623	5.07	3.408	2.285
0.577	1.36	0.425	2.362			6.54	3.08	0.569	11.9	9.62	12.469	7.109	14.98
0.409	1.09	0.116	1.615			3.1	1.46	0.601	2.41	4.56	3.011	3.701	3.87
0.405	5.22	0.385	6.01			10.9	3.7	4.7	7.14	14.6	11.84	15.6	10.84
0.054	0.397	0.167	0.618			0.332	4.75	0.098	0.757	5.082	0.855	0.43	5.507
0.33	0.412	0.032	0.774			4.47	0.382	0.185	7.94	4.852	8.125	4.655	8.322
0.158	0.319	0.134	0.611			4.48	3.12	1.72	2.61	7.6	4.33	6.2	5.73
0.161	0.804	0.565	1.53			1.27	0.195	0.761	0.925	1.465	1.686	2.031	1.12
0.138	0.222	0.089	0.449			11	8.04	1.25	4.05	19.04	5.3	12.25	12.09
0.701	1.09	0.386	2.177			4.64	3.57	2.38	7.72	8.21	10.1	7.02	11.29
0.051	0.136	0.081	0.268			6.53	6.38	0.948	3.43	12.91	4.378	7.478	9.81
0.463	0.721	0.054	1.238			1.08	5.74	0.491	9.97	6.82	10.461	1.571	15.71
CD16	CD141	CD1c	left N0			CD4+CD45R0+	CD4+CD45RA+	CD8+CD45R0+	CD8+CD45RA+	CD4 left	CD8 left	CD45RO left	CD45RA left
0.16	0.422	0.198	0.78			0.228	3.05	0.456	1.78	3.278	2.236	0.684	4.83
1.02	1.51	0.414	2.944			0.893	6.76	0.872	11.2	7.653	12.072	1.765	17.96
0.076	0.262	0.081	0.419			0.247	0.577	2.58	2.07	0.824	4.65	2.827	2.647
0.33	0.325	0.085	0.74			17	12.5	2.58	3.29	29.5	5.87	19.58	15.79
			0			7.82	0.966	2.66	4.78	8.786	7.44	10.48	5.746
0.071	0.366	0.026	0.463			1.57	1.63	0.467	2.55	3.2	3.017	2.037	4.18
3.37	5.76	0.289	9.419			3.81	1.68	0.208	9.76	5.49	9.968	4.018	11.44
2.41	4.65	0.136	7.196			4.43	0.352	2.37	4.49	4.782	6.86	6.8	4.842
0.097	0.249	0.111	0.457			4.34	0.335	2.47	1.22	4.675	3.69	6.81	1.555
0.859	0.058	0.656	1.573			1.65	0.661	0.642	0.383	2.311	1.025	2.292	1.044
0.096	0.487	0.043	0.626			5.83	5.87	18.9	2.04	11.7	20.94	24.73	7.91
1.48	2.7	0.318	4.498			2.09	0.817	0.217	0.817	2.907	1.034	2.307	1.634
0.969	2.07	0.278	3.317							0	0	0	0
0.728	0.76	0.136	1.624			3.5	1.96	3.78	12	5.46	15.78	7.28	13.96
0.183	2.67	0.445	3.298			8.32	8.5	1.13	4.63	16.82	5.76	9.45	13.13
0.396	0.24	0.221	0.857			8.62	0.172	0.105	0.153	8.792	0.258	8.725	0.325
0.286	0.976	0.207	1.469			0.248	0.652	0.137	0.999	0.9	1.136	0.385	1.651
0.454	0.992	0.187	1.633			11	5.01	0.068	2.74	16.01	2.808	11.068	7.75
0.841	0.941	0.029	1.811			5.92	2.67	5.04	5.83	8.59	10.87	10.96	8.5
0.041	0.225	0.063	0.329			12.7	7.78	4.84	19.6	20.48	24.44	17.54	27.38
0.229	0.86	0.159	1.248			5.13	2.96	0.064	3.66	8.09	3.724	5.194	6.62
0.384	1.01	0.185	1.579			0.056	4.93	1.85	3.21	4.986	5.06	1.906	8.14
0.034	0.271	0.087	0.392			0.177	0.657	0.067	0.371	0.834	0.438	0.244	1.028
0.605	1.56	0.379	2.544			12.3	3.67	18.8	22.4	15.97	41.2	31.1	26.07
0.321	0.477	0.127	0.925			19.2	3.96	31.1	2.57	23.16	33.67	50.3	6.53
0.067	0.183	0.034	0.284			8.47	2.01	14	2.9	10.48	16.9	22.47	4.91
0.734	1.45	0.298	2.482			6.09	1.2	0.841	0.951	7.29	1.792	6.931	2.151
0.265	0.324	0.177	0.766			8.59	8.01	3.71	4.62	16.6	8.33	12.3	12.63
0.753	1.24	0.434	2.427			17.9	3.13	8.87	9.73	21.03	18.6	26.77	12.86
0.193	0.743	0.158	1.094			6.61	1.59	2.45	6.83	8.2	9.28	9.06	8.42
1.27	2.02	0.269	3.559			12.2	9.94	2.73	6.14	22.14	8.87	14.93	16.08
0.386	0.665	0.132	1.183			14.9	11.7	1.12	8.57	26.6	9.69	16.02	20.27
0.451	0.756	0.069	1.276			4.09	2.22	0.712	9.73	6.31	10.442	4.802	11.95
CD16	CD141	CD1c	left N1+N2			CD4+CD45R0+	CD4+CD45RA+	CD8+CD45R0+	CD8+CD45RA+	CD4 left	CD8 left	CD45RO left	CD45RA left
0.591	0.891	0.164	1.646			10.3	5.9	3.49	9.38	16.2	12.87	13.79	15.28
0.018	0.037	0.00921	0.06421			0.324	1.54	0.145	2.59	1.864	2.735	0.469	4.13
1.08	2.22	0.065	3.365			4.52	3.25	0.181	10.7	7.77	10.881	4.701	13.95
0.137	0.079	0.058	0.274			4.49	0.282	8.18	0.67	4.772	8.85	12.67	0.952
0.124	0.238	0.064	0.426			7.46	2.03	0.14	0.55	9.49	0.69	7.6	2.58
0.396	0.874	0.156	1.426			18.4	8.36	7.41	1.91	26.76	9.32	25.81	10.27
0.095	0.328	0.334	0.757			3.97	7.21	0.991	2.23	11.18	3.221	4.961	9.44
0.681	2.16	0.338	3.179			22.4	5.82	7.27	3.81	28.22	11.08	29.67	9.63
1.08	1.78	0.093	2.953			6.24	2.86	1.28	2.52	9.1	3.8	7.52	5.38
1.79	2.54	0.088	4.418			14	14.3	4.68	5.08	28.3	9.76	18.68	19.38
0.16	0.771	0.071	1.002			8.2	7.6	18.5	10.1	15.8	28.6	26.7	17.7
0.016	0.119	0.021	0.156							0	0	0	0
0.569	1.55	0.422	2.541			11.7	3.6	0.149	4.74	15.3	4.889	11.849	8.34
1.95	5.86	0.595	8.405			13.6	5.34	18.2	19.2	18.94	37.4	31.8	24.54
0.449	1.18	0.507	2.136			21.1	7.4	3.84	4.78	28.5	8.62	24.94	12.18
0.641	2.01	0.646	3.297			14.6	4.01	1.56	0.928	18.61	2.488	16.16	4.938
2.4	4.57	1.31	8.28			0.149	0.065	0.045	0.144	0.214	0.189	0.194	0.209
0.536	1.08	0.388	2.004			21.3	2.93	6.86	3.44	24.23	10.3	28.16	6.37
1.46	2.54	0.445	4.445			12	7.23	1.88	8.98	19.23	10.86	13.88	16.21
1.65	2.68	0.668	4.998			13.8	1.35	7.66	1.11	15.15	8.77	21.46	2.46
0.658	1.2	0.137	1.995			21.6	9.31	4.89	3.51	30.91	8.4	26.49	12.82
0.391	0.729	0.127	1.247			21.4	5.83	7.48	6.33	27.23	13.81	28.88	12.16
CD16	CD141	CD1c	right N0			CD4+CD45R0+	CD4+CD45RA+	CD8+CD45R0+	CD8+CD45RA+	CD4 right	CD8 right	CD45RO right	CD45RA right
0.173	0.156	0.104	0.433			0.422	1.422	2.422	3.422	1.844	5.844	2.844	4.844
0.175	0.802	0.165	1.142			0.35	2.31	0.62	5.42	2.66	6.04	0.97	7.73
0.24	0.48	0.068	0.788			0.536	0.832	0.57	0.661	1.368	1.231	1.106	1.493
0.773	1.47	0.108	2.351			5.57	0.329	0.048	2.24	5.899	2.288	5.618	2.569
0.023	0.015	0.038	0.076			0.258	0.365	3.15	1.92	0.623	5.07	3.408	2.285
1.47	14.8	0.178	16.448			12.7	7.38	0.232	0.792	20.08	1.024	12.932	8.172
0.577	1.36	0.425	2.362			6.54	3.08	0.569	11.9	9.62	12.469	7.109	14.98
1.06	3.36	0.795	5.215			11	1.42	1.13	5.81	12.42	6.94	12.13	7.23
0.409	1.09	0.116	1.615			3.1	1.46	0.601	2.41	4.56	3.011	3.701	3.87
0.097	0.31	0.232	0.639			7.76	10.4	1.6	15.9	18.16	17.5	9.36	26.3
0.123	0.265	0.066	0.454			2.61	0.55	0.123	0.884	3.16	1.007	2.733	1.434
0.067	0.63	0.267	0.964			4.04	2.37	0.181	1.78	6.41	1.961	4.221	4.15
0.158	0.319	0.134	0.611			4.48	3.12	1.72	2.61	7.6	4.33	6.2	5.73
0.161	0.804	0.565	1.53			1.27	0.195	0.761	0.925	1.465	1.686	2.031	1.12
0.028	0.084	0.066	0.178			14.5	29.7	8.91	8.28	44.2	17.19	23.41	37.98
0.242	0.512	0.35	1.104			2.5	3.28	0.465	2	5.78	2.465	2.965	5.28
0.586	1.72	0.58	2.886			11.7	1.73	1.57	13.1	13.43	14.67	13.27	14.83
0.701	1.09	0.386	2.177			4.64	3.57	2.38	7.72	8.21	10.1	7.02	11.29
1.38	2.69	0.914	4.984			6.7	2.26	1.94	2.6	8.96	4.54	8.64	4.86
0.556	1.01	0.263	1.829			5.32	0.374	1.68	1.47	5.694	3.15	7	1.844
0.158	1.13	0.171	1.459			6.02	2.55	2.77	3.82	8.57	6.59	8.79	6.37
0.556	0.853	0.198	1.607			10.5	5.8	1.29	1.23	16.3	2.52	11.79	7.03
0.372	1.09	0.15	1.612			9.02	1.78	0.937	10.4	10.8	11.337	9.957	12.18
0.812	1.33	0.321	2.463			5.28	10.7	1.22	1.53	15.98	2.75	6.5	12.23
0.424	1.18	0.273	1.877			8.88	7.53	0.176	3.75	16.41	3.926	9.056	11.28
CD16	CD141	CD1c	right N1+N2			CD4+CD45R0+	CD4+CD45RA+	CD8+CD45R0+	CD8+CD45RA+	CD4 right	CD8 right	CD45RO right	CD45RA right
0.00498	0.035	0.03	0.06998			11.3	0.409	0.22	6.19	11.709	6.41	11.52	6.599
0.2	0.432	0.195	0.827			19	8.86	3.23	0.419	27.86	3.649	22.23	9.279
0.787	1	0.103	1.89			10.3	7.82	3.53	1.46	18.12	4.99	13.83	9.28
0.405	5.22	0.385	6.01			10.9	3.7	4.7	7.14	14.6	11.84	15.6	10.84
0.054	0.397	0.167	0.618			0.332	4.75	0.098	0.757	5.082	0.855	0.43	5.507
0.19	0.272	0.065	0.527			0.22	1.62	1.02	0.891	1.84	1.911	1.24	2.511
0.33	0.412	0.032	0.774			4.47	0.382	0.185	7.94	4.852	8.125	4.655	8.322
0.029	0.456	0.086	0.571			22.5	7.71	2.44	2.94	30.21	5.38	24.94	10.65
0.028	0.113	0.052	0.193			27.6	10.4	12.7	4.08	38	16.78	40.3	14.48
0.302	0.741	0.384	1.427			12.5	8.2	1.58	16.1	20.7	17.68	14.08	24.3
0.138	0.222	0.089	0.449			11	8.04	1.25	4.05	19.04	5.3	12.25	12.09
0.051	0.136	0.081	0.268			6.53	6.38	0.948	3.43	12.91	4.378	7.478	9.81
0.463	0.721	0.054	1.238			1.08	5.74	0.491	9.97	6.82	10.461	1.571	15.71
0.358	0.793	0.189	1.34			11.9	8.05	1.52	4.36	19.95	5.88	13.42	12.41
CD16	CD141	CD1c	left MSS
0.591	0.891	0.164	1.646
0.018	0.037	0.00921	0.06421
0.16	0.422	0.198	0.78
1.02	1.51	0.414	2.944
0.076	0.262	0.081	0.419
0.33	0.325	0.085	0.74
			0
0.071	0.366	0.026	0.463
1.08	2.22	0.065	3.365
3.37	5.76	0.289	9.419
			0
0.137	0.079	0.058	0.274
0.097	0.249	0.111	0.457
0.124	0.238	0.064	0.426
0.396	0.874	0.156	1.426
0.859	0.058	0.656	1.573
			0
1.48	2.7	0.318	4.498
0.969	2.07	0.278	3.317
			0
0.095	0.328	0.334	0.757
0.183	2.67	0.445	3.298
0.396	0.24	0.221	0.857
0.286	0.976	0.207	1.469
0.681	2.16	0.338	3.179
1.08	1.78	0.093	2.953
1.79	2.54	0.088	4.418
0.454	0.992	0.187	1.633
0.841	0.941	0.029	1.811
0.041	0.225	0.063	0.329
0.16	0.771	0.071	1.002
0.016	0.119	0.021	0.156
0.569	1.55	0.422	2.541
0.229	0.86	0.159	1.248
0.384	1.01	0.185	1.579
0.034	0.271	0.087	0.392
0.605	1.56	0.379	2.544
1.95	5.86	0.595	8.405
0.321	0.477	0.127	0.925
0.067	0.183	0.034	0.284
0.734	1.45	0.298	2.482
0.449	1.18	0.507	2.136
0.265	0.324	0.177	0.766
0.641	2.01	0.646	3.297
2.4	4.57	1.31	8.28
0.536	1.08	0.388	2.004
1.46	2.54	0.445	4.445
0.753	1.24	0.434	2.427
1.65	2.68	0.668	4.998
0.193	0.743	0.158	1.094
1.27	2.02	0.269	3.559
0.386	0.665	0.132	1.183
0.658	1.2	0.137	1.995
0.451	0.756	0.069	1.276
0.391	0.729	0.127	1.247
CD16	CD141	CD1c	right MSS
0.00498	0.035	0.03	0.06998
			0
0.175	0.802	0.165	1.142
0.24	0.48	0.068	0.788
0.773	1.47	0.108	2.351
0.023	0.015	0.038	0.076
0.2	0.432	0.195	0.827
0.787	1	0.103	1.89
1.47	14.8	0.178	16.448
			0
1.06	3.36	0.795	5.215
			0
			0
			0
0.123	0.265	0.066	0.454
			0
0.19	0.272	0.065	0.527
0.33	0.412	0.032	0.774
			0
			0
0.161	0.804	0.565	1.53
0.029	0.456	0.086	0.571
0.028	0.113	0.052	0.193
			0
0.302	0.741	0.384	1.427
0.242	0.512	0.35	1.104
0.586	1.72	0.58	2.886
0.138	0.222	0.089	0.449
0.701	1.09	0.386	2.177
1.38	2.69	0.914	4.984
			0
0.158	1.13	0.171	1.459
0.051	0.136	0.081	0.268
0.556	0.853	0.198	1.607
0.372	1.09	0.15	1.612
0.463	0.721	0.054	1.238
0.812	1.33	0.321	2.463
0.358	0.793	0.189	1.34
0.424	1.18	0.273	1.877
			0
			0
CD16	CD141	CD1c	II+III left			CD4+CD45R0+	CD4+CD45RA+	CD8+CD45R0+	CD8+CD45RA+	CD4 left	CD8 left	CD45RO left	CD45RA left
0.018	0.037	0.00921	0.06421			0.324	1.54	0.145	2.59	1.864	2.735	0.469	4.13
0.16	0.422	0.198	0.78			0.228	3.05	0.456	1.78	3.278	2.236	0.684	4.83
1.02	1.51	0.414	2.944			0.893	6.76	0.872	11.2	7.653	12.072	1.765	17.96
0.076	0.262	0.081	0.419			0.247	0.577	2.58	2.07	0.824	4.65	2.827	2.647
0.33	0.325	0.085	0.74			17	12.5	2.58	3.29	29.5	5.87	19.58	15.79
0.071	0.366	0.026	0.463			1.57	1.63	0.467	2.55	3.2	3.017	2.037	4.18
1.08	2.22	0.065	3.365			4.52	3.25	0.181	10.7	7.77	10.881	4.701	13.95
3.37	5.76	0.289	9.419			3.81	1.68	0.208	9.76	5.49	9.968	4.018	11.44
2.41	4.65	0.136	7.196			4.43	0.352	2.37	4.49	4.782	6.86	6.8	4.842
0.137	0.079	0.058	0.274			4.49	0.282	8.18	0.67	4.772	8.85	12.67	0.952
0.124	0.238	0.064	0.426			7.46	2.03	0.14	0.55	9.49	0.69	7.6	2.58
0.396	0.874	0.156	1.426			18.4	8.36	7.41	1.91	26.76	9.32	25.81	10.27
0.096	0.487	0.043	0.626			5.83	5.87	18.9	2.04	11.7	20.94	24.73	7.91
0.728	0.76	0.136	1.624			3.5	1.96	3.78	12	5.46	15.78	7.28	13.96
0.095	0.328	0.334	0.757			3.97	7.21	0.991	2.23	11.18	3.221	4.961	9.44
0.286	0.976	0.207	1.469			0.248	0.652	0.137	0.999	0.9	1.136	0.385	1.651
1.08	1.78	0.093	2.953			6.24	2.86	1.28	2.52	9.1	3.8	7.52	5.38
1.79	2.54	0.088	4.418			14	14.3	4.68	5.08	28.3	9.76	18.68	19.38
0.454	0.992	0.187	1.633			11	5.01	0.068	2.74	16.01	2.808	11.068	7.75
0.841	0.941	0.029	1.811			5.92	2.67	5.04	5.83	8.59	10.87	10.96	8.5
0.16	0.771	0.071	1.002			8.2	7.6	18.5	10.1	15.8	28.6	26.7	17.7
0.569	1.55	0.422	2.541			11.7	3.6	0.149	4.74	15.3	4.889	11.849	8.34
0.229	0.86	0.159	1.248			5.13	2.96	0.064	3.66	8.09	3.724	5.194	6.62
0.605	1.56	0.379	2.544			12.3	3.67	18.8	22.4	15.97	41.2	31.1	26.07
1.95	5.86	0.595	8.405			13.6	5.34	18.2	19.2	18.94	37.4	31.8	24.54
0.321	0.477	0.127	0.925			19.2	3.96	31.1	2.57	23.16	33.67	50.3	6.53
0.449	1.18	0.507	2.136			21.1	7.4	3.84	4.78	28.5	8.62	24.94	12.18
0.265	0.324	0.177	0.766			8.59	8.01	3.71	4.62	16.6	8.33	12.3	12.63
0.641	2.01	0.646	3.297			14.6	4.01	1.56	0.928	18.61	2.488	16.16	4.938
2.4	4.57	1.31	8.28			0.149	0.065	0.045	0.144	0.214	0.189	0.194	0.209
0.536	1.08	0.388	2.004			21.3	2.93	6.86	3.44	24.23	10.3	28.16	6.37
1.46	2.54	0.445	4.445			12	7.23	1.88	8.98	19.23	10.86	13.88	16.21
0.753	1.24	0.434	2.427			17.9	3.13	8.87	9.73	21.03	18.6	26.77	12.86
0.193	0.743	0.158	1.094			6.61	1.59	2.45	6.83	8.2	9.28	9.06	8.42
0.658	1.2	0.137	1.995			21.6	9.31	4.89	3.51	30.91	8.4	26.49	12.82
0.451	0.756	0.069	1.276			4.09	2.22	0.712	9.73	6.31	10.442	4.802	11.95
CD16	CD141	CD1c	II+III right			CD4+CD45R0+	CD4+CD45RA+	CD8+CD45R0+	CD8+CD45RA+	CD4 right	CD8 right	CD45RO right	CD45RA right
0.173	0.156	0.104	0.433			0.422	1.422	2.422	3.422	1.844	5.844	2.844	4.844
0.773	1.47	0.108	2.351			5.57	0.329	0.048	2.24	5.899	2.288	5.618	2.569
0.023	0.015	0.038	0.076			0.258	0.365	3.15	1.92	0.623	5.07	3.408	2.285
1.47	14.8	0.178	16.448			12.7	7.38	0.232	0.792	20.08	1.024	12.932	8.172
0.577	1.36	0.425	2.362			6.54	3.08	0.569	11.9	9.62	12.469	7.109	14.98
1.06	3.36	0.795	5.215			11	1.42	1.13	5.81	12.42	6.94	12.13	7.23
0.409	1.09	0.116	1.615			3.1	1.46	0.601	2.41	4.56	3.011	3.701	3.87
0.405	5.22	0.385	6.01			10.9	3.7	4.7	7.14	14.6	11.84	15.6	10.84
0.097	0.31	0.232	0.639			7.76	10.4	1.6	15.9	18.16	17.5	9.36	26.3
0.123	0.265	0.066	0.454			2.61	0.55	0.123	0.884	3.16	1.007	2.733	1.434
0.054	0.397	0.167	0.618			0.332	4.75	0.098	0.757	5.082	0.855	0.43	5.507
0.19	0.272	0.065	0.527			0.22	1.62	1.02	0.891	1.84	1.911	1.24	2.511
0.33	0.412	0.032	0.774			4.47	0.382	0.185	7.94	4.852	8.125	4.655	8.322
0.067	0.63	0.267	0.964			4.04	2.37	0.181	1.78	6.41	1.961	4.221	4.15
0.158	0.319	0.134	0.611			4.48	3.12	1.72	2.61	7.6	4.33	6.2	5.73
0.161	0.804	0.565	1.53			1.27	0.195	0.761	0.925	1.465	1.686	2.031	1.12
0.028	0.084	0.066	0.178			14.5	29.7	8.91	8.28	44.2	17.19	23.41	37.98
0.302	0.741	0.384	1.427			12.5	8.2	1.58	16.1	20.7	17.68	14.08	24.3
0.242	0.512	0.35	1.104			2.5	3.28	0.465	2	5.78	2.465	2.965	5.28
0.586	1.72	0.58	2.886			11.7	1.73	1.57	13.1	13.43	14.67	13.27	14.83
0.138	0.222	0.089	0.449			11	8.04	1.25	4.05	19.04	5.3	12.25	12.09
0.701	1.09	0.386	2.177			4.64	3.57	2.38	7.72	8.21	10.1	7.02	11.29
1.38	2.69	0.914	4.984			6.7	2.26	1.94	2.6	8.96	4.54	8.64	4.86
0.556	1.01	0.263	1.829			5.32	0.374	1.68	1.47	5.694	3.15	7	1.844
0.158	1.13	0.171	1.459			6.02	2.55	2.77	3.82	8.57	6.59	8.79	6.37
0.051	0.136	0.081	0.268			6.53	6.38	0.948	3.43	12.91	4.378	7.478	9.81
0.556	0.853	0.198	1.607			10.5	5.8	1.29	1.23	16.3	2.52	11.79	7.03
0.372	1.09	0.15	1.612			9.02	1.78	0.937	10.4	10.8	11.337	9.957	12.18
0.463	0.721	0.054	1.238			1.08	5.74	0.491	9.97	6.82	10.461	1.571	15.71
0.812	1.33	0.321	2.463			5.28	10.7	1.22	1.53	15.98	2.75	6.5	12.23
0.358	0.793	0.189	1.34			11.9	8.05	1.52	4.36	19.95	5.88	13.42	12.41
0.424	1.18	0.273	1.877			8.88	7.53	0.176	3.75	16.41	3.926	9.056	11.28
			0							0	0	0	0
			0							0	0	0	0
CD16	CD141	CD1c	II			CD4+CD45R0+	CD4+CD45RA+	CD8+CD45R0+	CD8+CD45RA+	CD4 II	CD8 II	CD45RO II	CD45RA II
0.173	0.156	0.104	0.433			0.422	1.422	2.422	3.422	1.844	5.844	2.844	4.844
0.16	0.422	0.198	0.78			0.228	3.05	0.456	1.78	3.278	2.236	0.684	4.83
0.773	1.47	0.108	2.351			5.57	0.329	0.048	2.24	5.899	2.288	5.618	2.569
0.023	0.015	0.038	0.076			0.258	0.365	3.15	1.92	0.623	5.07	3.408	2.285
1.02	1.51	0.414	2.944			0.893	6.76	0.872	11.2	7.653	12.072	1.765	17.96
0.076	0.262	0.081	0.419			0.247	0.577	2.58	2.07	0.824	4.65	2.827	2.647
0.33	0.325	0.085	0.74			17	12.5	2.58	3.29	29.5	5.87	19.58	15.79
0.071	0.366	0.026	0.463			1.57	1.63	0.467	2.55	3.2	3.017	2.037	4.18
3.37	5.76	0.289	9.419			3.81	1.68	0.208	9.76	5.49	9.968	4.018	11.44
2.41	4.65	0.136	7.196			4.43	0.352	2.37	4.49	4.782	6.86	6.8	4.842
1.47	14.8	0.178	16.448			12.7	7.38	0.232	0.792	20.08	1.024	12.932	8.172
0.096	0.487	0.043	0.626			5.83	5.87	18.9	2.04	11.7	20.94	24.73	7.91
0.577	1.36	0.425	2.362			6.54	3.08	0.569	11.9	9.62	12.469	7.109	14.98
1.06	3.36	0.795	5.215			11	1.42	1.13	5.81	12.42	6.94	12.13	7.23
0.409	1.09	0.116	1.615			3.1	1.46	0.601	2.41	4.56	3.011	3.701	3.87
0.728	0.76	0.136	1.624			3.5	1.96	3.78	12	5.46	15.78	7.28	13.96
0.097	0.31	0.232	0.639			7.76	10.4	1.6	15.9	18.16	17.5	9.36	26.3
0.286	0.976	0.207	1.469			0.248	0.652	0.137	0.999	0.9	1.136	0.385	1.651
0.123	0.265	0.066	0.454			2.61	0.55	0.123	0.884	3.16	1.007	2.733	1.434
0.454	0.992	0.187	1.633			11	5.01	0.068	2.74	16.01	2.808	11.068	7.75
0.841	0.941	0.029	1.811			5.92	2.67	5.04	5.83	8.59	10.87	10.96	8.5
0.067	0.63	0.267	0.964			4.04	2.37	0.181	1.78	6.41	1.961	4.221	4.15
0.229	0.86	0.159	1.248			5.13	2.96	0.064	3.66	8.09	3.724	5.194	6.62
0.158	0.319	0.134	0.611			4.48	3.12	1.72	2.61	7.6	4.33	6.2	5.73
0.605	1.56	0.379	2.544			12.3	3.67	18.8	22.4	15.97	41.2	31.1	26.07
0.161	0.804	0.565	1.53			1.27	0.195	0.761	0.925	1.465	1.686	2.031	1.12
0.321	0.477	0.127	0.925			19.2	3.96	31.1	2.57	23.16	33.67	50.3	6.53
0.028	0.084	0.066	0.178			14.5	29.7	8.91	8.28	44.2	17.19	23.41	37.98
0.242	0.512	0.35	1.104			2.5	3.28	0.465	2	5.78	2.465	2.965	5.28
0.265	0.324	0.177	0.766			8.59	8.01	3.71	4.62	16.6	8.33	12.3	12.63
0.586	1.72	0.58	2.886			11.7	1.73	1.57	13.1	13.43	14.67	13.27	14.83
0.753	1.24	0.434	2.427			17.9	3.13	8.87	9.73	21.03	18.6	26.77	12.86
0.193	0.743	0.158	1.094			6.61	1.59	2.45	6.83	8.2	9.28	9.06	8.42
0.701	1.09	0.386	2.177			4.64	3.57	2.38	7.72	8.21	10.1	7.02	11.29
1.38	2.69	0.914	4.984			6.7	2.26	1.94	2.6	8.96	4.54	8.64	4.86
0.556	1.01	0.263	1.829			5.32	0.374	1.68	1.47	5.694	3.15	7	1.844
0.158	1.13	0.171	1.459			6.02	2.55	2.77	3.82	8.57	6.59	8.79	6.37
0.556	0.853	0.198	1.607			10.5	5.8	1.29	1.23	16.3	2.52	11.79	7.03
0.372	1.09	0.15	1.612			9.02	1.78	0.937	10.4	10.8	11.337	9.957	12.18
0.451	0.756	0.069	1.276			4.09	2.22	0.712	9.73	6.31	10.442	4.802	11.95
0.812	1.33	0.321	2.463			5.28	10.7	1.22	1.53	15.98	2.75	6.5	12.23
0.424	1.18	0.273	1.877			8.88	7.53	0.176	3.75	16.41	3.926	9.056	11.28
			0							0	0	0	0
			0							0	0	0	0
CD16	CD141	CD1c	III			CD4+CD45R0+	CD4+CD45RA+	CD8+CD45R0+	CD8+CD45RA+	CD4 III	CD8 III	CD45RO III	CD45RA III
0.018	0.037	0.00921	0.06421			0.324	1.54	0.145	2.59	1.864	2.735	0.469	4.13
1.08	2.22	0.065	3.365			4.52	3.25	0.181	10.7	7.77	10.881	4.701	13.95
0.137	0.079	0.058	0.274			4.49	0.282	8.18	0.67	4.772	8.85	12.67	0.952
0.124	0.238	0.064	0.426			7.46	2.03	0.14	0.55	9.49	0.69	7.6	2.58
0.396	0.874	0.156	1.426			18.4	8.36	7.41	1.91	26.76	9.32	25.81	10.27
0.405	5.22	0.385	6.01			10.9	3.7	4.7	7.14	14.6	11.84	15.6	10.84
0.095	0.328	0.334	0.757			3.97	7.21	0.991	2.23	11.18	3.221	4.961	9.44
0.054	0.397	0.167	0.618			0.332	4.75	0.098	0.757	5.082	0.855	0.43	5.507
1.08	1.78	0.093	2.953			6.24	2.86	1.28	2.52	9.1	3.8	7.52	5.38
1.79	2.54	0.088	4.418			14	14.3	4.68	5.08	28.3	9.76	18.68	19.38
0.19	0.272	0.065	0.527			0.22	1.62	1.02	0.891	1.84	1.911	1.24	2.511
0.33	0.412	0.032	0.774			4.47	0.382	0.185	7.94	4.852	8.125	4.655	8.322
0.16	0.771	0.071	1.002			8.2	7.6	18.5	10.1	15.8	28.6	26.7	17.7
0.569	1.55	0.422	2.541			11.7	3.6	0.149	4.74	15.3	4.889	11.849	8.34
1.95	5.86	0.595	8.405			13.6	5.34	18.2	19.2	18.94	37.4	31.8	24.54
0.449	1.18	0.507	2.136			21.1	7.4	3.84	4.78	28.5	8.62	24.94	12.18
0.302	0.741	0.384	1.427			12.5	8.2	1.58	16.1	20.7	17.68	14.08	24.3
0.641	2.01	0.646	3.297			14.6	4.01	1.56	0.928	18.61	2.488	16.16	4.938
2.4	4.57	1.31	8.28			0.149	0.065	0.045	0.144	0.214	0.189	0.194	0.209
0.138	0.222	0.089	0.449			11	8.04	1.25	4.05	19.04	5.3	12.25	12.09
0.536	1.08	0.388	2.004			21.3	2.93	6.86	3.44	24.23	10.3	28.16	6.37
1.46	2.54	0.445	4.445			12	7.23	1.88	8.98	19.23	10.86	13.88	16.21
0.051	0.136	0.081	0.268			6.53	6.38	0.948	3.43	12.91	4.378	7.478	9.81
0.658	1.2	0.137	1.995			21.6	9.31	4.89	3.51	30.91	8.4	26.49	12.82
0.463	0.721	0.054	1.238			1.08	5.74	0.491	9.97	6.82	10.461	1.571	15.71
0.358	0.793	0.189	1.34			11.9	8.05	1.52	4.36	19.95	5.88	13.42	12.41

## Sheet: Sheet3
CD16	CD141	CD1c	Treg	CD4+CD45R0+	CD4+CD45RA+	CD8+CD45R0+	CD8+CD45RA+	PDC	left mDC total
0.018	0.037	0.00921	0.984	0.324	1.54	0.145	2.59	0.087	0.06421
0.16	0.422	0.198	1.09	0.228	3.05	0.456	1.78	0.161	0.78
1.02	1.51	0.414	2.55	0.893	6.76	0.872	11.2	0.25	2.944
0.076	0.262	0.081	1.55	0.247	0.577	2.58	2.07	0.647	0.419
0.33	0.325	0.085	3.07	17	12.5	2.58	3.29	0.265	0.74
			0.624	7.82	0.966	2.66	4.78	0.772	0
0.071	0.366	0.026	1.12	1.57	1.63	0.467	2.55	0.46	0.463
1.08	2.22	0.065	0.905	4.52	3.25	0.181	10.7	0.444	3.365
3.37	5.76	0.289	1.97	3.81	1.68	0.208	9.76		9.419
									0
0.137	0.079	0.058	0.964	4.49	0.282	8.18	0.67	0.444	0.274
0.097	0.249	0.111	1.88	4.34	0.335	2.47	1.22	0.205	0.457
0.124	0.238	0.064	3.07	7.46	2.03	0.14	0.55	0.269	0.426
0.396	0.874	0.156	2.62	18.4	8.36	7.41	1.91		1.426
									0
									0
1.48	2.7	0.318	0.608	2.09	0.817	0.217	0.817	0.489	4.498
0.969	2.07	0.278	1.71						3.317
									0
0.095	0.328	0.334	1.15	3.97	7.21	0.991	2.23	0.66	0.757
0.183	2.67	0.445	1.84	8.32	8.5	1.13	4.63	0.251	3.298
0.396	0.24	0.221	1.41	8.62	0.172	0.105	0.153	0.346	0.857
0.286	0.976	0.207	0.864	0.248	0.652	0.137	0.999	0.047	1.469
0.681	2.16	0.338	2.07	22.4	5.82	7.27	3.81	0.242	3.179
1.08	1.78	0.093	0.751	6.24	2.86	1.28	2.52	0.435	2.953
1.79	2.54	0.088	3.57	14	14.3	4.68	5.08	0.209	4.418
0.454	0.992	0.187	1.67	11	5.01	0.068	2.74	0.227	1.633
0.841	0.941	0.029	0.697	5.92	2.67	5.04	5.83	0.089	1.811
0.041	0.225	0.063	2.28	12.7	7.78	4.84	19.6	0.101	0.329
0.16	0.771	0.071	1.63	8.2	7.6	18.5	10.1	0.111	1.002
0.016	0.119	0.021						0.145	0.156
0.569	1.55	0.422	1.78	11.7	3.6	0.149	4.74	0.515	2.541
0.229	0.86	0.159	2.04	5.13	2.96	0.064	3.66	0.363	1.248
0.384	1.01	0.185	1.33	0.056	4.93	1.85	3.21	0.121	1.579
0.034	0.271	0.087	0.82	0.177	0.657	0.067	0.371	0.149	0.392
0.605	1.56	0.379	0.634	12.3	3.67	18.8	22.4	0.482	2.544
1.95	5.86	0.595	1.08	13.6	5.34	18.2	19.2	0.753	8.405
0.321	0.477	0.127	1.92	19.2	3.96	31.1	2.57	0.137	0.925
0.067	0.183	0.034	1.33	8.47	2.01	14	2.9	0.282	0.284
0.734	1.45	0.298	1.35	6.09	1.2	0.841	0.951	0.467	2.482
0.449	1.18	0.507	1.28	21.1	7.4	3.84	4.78	0.345	2.136
0.265	0.324	0.177	1.06	8.59	8.01	3.71	4.62	0.322	0.766
0.641	2.01	0.646	1.98	14.6	4.01	1.56	0.928	0.532	3.297
2.4	4.57	1.31	1.66	0.149	0.065	0.045	0.144	0.225	8.28
0.536	1.08	0.388	2.49	21.3	2.93	6.86	3.44	0.154	2.004
1.46	2.54	0.445	1.89	12	7.23	1.88	8.98	0.317	4.445
0.753	1.24	0.434	2.01	17.9	3.13	8.87	9.73	0.175	2.427
1.65	2.68	0.668	1.7	13.8	1.35	7.66	1.11	0.25	4.998
0.193	0.743	0.158	1.46	6.61	1.59	2.45	6.83	0.134	1.094
1.27	2.02	0.269	1.74	12.2	9.94	2.73	6.14	0.356	3.559
0.386	0.665	0.132	1.63	14.9	11.7	1.12	8.57	0.241	1.183
0.658	1.2	0.137	2.5	21.6	9.31	4.89	3.51	0.283	1.995
0.451	0.756	0.069	1.52	4.09	2.22	0.712	9.73	0.574	1.276
0.391	0.729	0.127	1.24	21.4	5.83	7.48	6.33	0.351	1.247
CD16	CD141	CD1c	Treg	CD4+CD45R0+	CD4+CD45RA+	CD8+CD45R0+	CD8+CD45RA+	PDC	right mDC total
0.175	0.802	0.165	3.39	0.35	2.31	0.62	5.42	0.111	1.142
0.24	0.48	0.068	13.9	0.536	0.832	0.57	0.661	0.191	0.788
0.773	1.47	0.108	1.11	5.57	0.329	0.048	2.24	0.048	2.351
0.023	0.015	0.038	1.08	0.258	0.365	3.15	1.92	0.243	0.076
0.2	0.432	0.195	2.88	19	8.86	3.23	0.419	0.374	0.827
0.787	1	0.103	1.54	10.3	7.82	3.53	1.46	0.156	1.89
1.47	14.8	0.178	1.29	12.7	7.38	0.232	0.792	0.145	16.448
									0
1.06	3.36	0.795	1.45	11	1.42	1.13	5.81	0.274	5.215
									0
									0
									0
0.123	0.265	0.066	1.25	2.61	0.55	0.123	0.884	0.174	0.454
									0
									0
0.33	0.412	0.032	0.559	4.47	0.382	0.185	7.94	0.1	0.774
									0
									0
0.161	0.804	0.565	0.857	1.27	0.195	0.761	0.925	0.219	1.53
0.029	0.456	0.086	2.02	22.5	7.71	2.44	2.94	0.105	0.571
0.028	0.113	0.052	2.8	27.6	10.4	12.7	4.08	0.113	0.193
									0
0.302	0.741	0.384	1.97	12.5	8.2	1.58	16.1	0.125	1.427
0.242	0.512	0.35	1.36	2.5	3.28	0.465	2	0.331	1.104
0.586	1.72	0.58	1.49	11.7	1.73	1.57	13.1	0.572	2.886
0.138	0.222	0.089	1.82	11	8.04	1.25	4.05	0.134	0.449
									0
									0
									0
									0
0.051	0.136	0.081	1.38	6.53	6.38	0.948	3.43	0.174	0.268
0.556	0.853	0.198	1.9	10.5	5.8	1.29	1.23	0.348	1.607
0.372	1.09	0.15	1.38	9.02	1.78	0.937	10.4	0.406	1.612
0.463	0.721	0.054	1.48	1.08	5.74	0.491	9.97	0.205	1.238
0.812	1.33	0.321	1.31	5.28	10.7	1.22	1.53	0.393	2.463
0.358	0.793	0.189	1.85	11.9	8.05	1.52	4.36	0.296	1.34
0.424	1.18	0.273	1.96	8.88	7.53	0.176	3.75	0.336	1.877
